# Supplementary material for: Two new species of Zospeum Bourguignat, 1856 from the Basque-Cantabrian Mountains, Northern Spain (Eupulmonata, Ellobioidea, Carychiidae)
Source: Zookeys. 2015 Feb 23;(483):81–96. doi: 10.3897/zookeys.483.9167 (PMC4351448; doi:10.3897/zookeys.483.9167)
Supplement: XML Treatment for Zospeum vasconicum [file zookeys.483.9167-treatment1.xml]

<!DOCTYPE tp:taxon-treatment
  PUBLIC "-//TaxonX//DTD Taxonomic Treatment Publishing DTD v0 20100105//EN" "tax-treatment-NSO.dtd">
<tp:taxon-treatment xmlns:tp="http://www.plazi.org/taxpub"><tp:treatment-meta><kwd-group><label>Taxon classification</label><kwd><named-content content-type="kingdom">Animalia</named-content></kwd><kwd><named-content content-type="order">Pulmonata</named-content></kwd><kwd><named-content content-type="family">Ellobiidae</named-content></kwd></kwd-group><mixed-citation publication-type="journal"><person-group><name><surname>Jochum</surname><given-names>Adrienne</given-names></name><name><surname>de Winter</surname><given-names>Anton J.</given-names></name><name><surname>Weigand</surname><given-names>Alexander M.</given-names></name><name><surname>Gómez</surname><given-names>Benjamín</given-names></name><name><surname>Prieto</surname><given-names>Carlos</given-names></name></person-group><article-title>Two new species of <italic><tp:taxon-name><tp:taxon-name-part taxon-name-part-type="genus">Zospeum</tp:taxon-name-part></tp:taxon-name></italic> Bourguignat, 1856 from the Basque-Cantabrian Mountains, Northern Spain (<tp:taxon-name><tp:taxon-name-part taxon-name-part-type="suborder">Eupulmonata</tp:taxon-name-part></tp:taxon-name>, <tp:taxon-name><tp:taxon-name-part taxon-name-part-type="superfamily">Ellobioidea</tp:taxon-name-part></tp:taxon-name>, <tp:taxon-name><tp:taxon-name-part taxon-name-part-type="family">Carychiidae</tp:taxon-name-part></tp:taxon-name>)</article-title><source>Zookeys</source><day>23</day><month>2</month><year>2015</year><volume>2015</volume><issue>483</issue><fpage>81</fpage><lpage>96</lpage><pub-id pub-id-type="doi">10.3897/zookeys.483.9167</pub-id></mixed-citation></tp:treatment-meta><tp:nomenclature><tp:taxon-name>
                            <tp:taxon-name-part taxon-name-part-type="genus">Zospeum</tp:taxon-name-part>
                            <tp:taxon-name-part taxon-name-part-type="species">vasconicum</tp:taxon-name-part>
                            <object-id xmlns:xlink="http://www.w3.org/1999/xlink" content-type="zoobank" xlink:type="simple">http://zoobank.org/90EF1F13-9D16-4F08-9398-DCF7CFDE17AA</object-id>
                        </tp:taxon-name><tp:taxon-authority>Prieto, De Winter, Weigand, Gómez &amp; Jochum</tp:taxon-authority><tp:taxon-status xmlns:xlink="http://www.w3.org/1999/xlink" xlink:type="simple">sp. n.</tp:taxon-status><xref ref-type="fig" rid="F3">Figures 3</xref><xref ref-type="fig" rid="F4">, 4</xref><xref ref-type="fig" rid="F5">, 5</xref><tp:nomenclature-citation-list><tp:nomenclature-citation><tp:taxon-name><tp:taxon-name-part taxon-name-part-type="genus">Zospeum</tp:taxon-name-part></tp:taxon-name><comment> sp. n. 1, <xref ref-type="bibr" rid="B1">Altonaga et al. 1994</xref>: 72 (in part).</comment></tp:nomenclature-citation><tp:nomenclature-citation><tp:taxon-name><tp:taxon-name-part taxon-name-part-type="genus">Zospeum</tp:taxon-name-part></tp:taxon-name><comment> sp. n. 1, <xref ref-type="bibr" rid="B12">Jochum et al. 2012</xref>: 402, Fig. 3 A.</comment></tp:nomenclature-citation><tp:nomenclature-citation><tp:taxon-name><tp:taxon-name-part taxon-name-part-type="genus">Zospeum</tp:taxon-name-part></tp:taxon-name><comment> sp. n. 1, <xref ref-type="bibr" rid="B15">Weigand et al. 2013</xref>: 8, Fig. 2.</comment></tp:nomenclature-citation></tp:nomenclature-citation-list></tp:nomenclature><tp:treatment-sec sec-type="Material"><title>Material.</title><p><italic>Type material.</italic> Holotype (MNCN15.05/60147H): Spain, Prov. Gipuzkoa, Oñate,Valle de Araotz, Cueva de la Ermita de Sandaili, UTM 30TWN4580260906, <named-content xmlns:xlink="http://www.w3.org/1999/xlink" content-type="dwc:verbatimCoordinates" xlink:type="simple">N42.999442, E-2.438076</named-content>, alt. c. 400 m, moist, muddy walls in karst cave, 15.11.1984, leg. C. Prieto, B. Gómez &amp; K. Altonaga.</p><p>Paratypes: locus typicus: 53 shells (UPV/EHU-FC: 74) and 4 dried snails (UPV/EHU-FC: 75), data as the holotype; 41 shells (UPV/EHU-FC: 549), 18.06.2011, leg. C. Prieto, A. Jochum, A. Weigand, R. Slapnik &amp; J. Valentinčič; 6 shells (MNCN15.05/60147P, ex UPV/EHU-FC: 549), ibid.; 6 shells (SMF 341634, ibid.), ibid.; 6 shells (RMNH.5003914, ibid.), ibid.; 6 shells (NMBE 529864/6, ibid), ibid.; 19 shells (AJC/1864), ibid.</p><p><italic>Other material.</italic> (Fig. <xref ref-type="fig" rid="F2">2</xref>): Prov. Bizkaia: Yurre, Urkizu, Cueva de Otxas, UTM 30TWN2050081208, <named-content xmlns:xlink="http://www.w3.org/1999/xlink" content-type="dwc:verbatimCoordinates" xlink:type="simple">N43.183362, E-2.747741</named-content>, alt. c. 500 m, 18.01.1981, leg. B. Gómez, R. Martín, K. Altonaga, 23 shells (UPV/EHU-FC:24); same locality, 19.06.2011, leg. C. Prieto, A. Jochum, A. Weigand, R. Slapnik &amp; J. Valentinčič, 30 shells (MCBI CSR SASA 40115), ibid., 20 shells (AJC/1867), ibid. 11 shells (RMNH.5003916); Mañaria, Cueva de Silibranka-2, UTM 30TWN2741175235, <named-content xmlns:xlink="http://www.w3.org/1999/xlink" content-type="dwc:verbatimCoordinates" xlink:type="simple">N 43.129357 E -2.662995</named-content>, alt. 220m, 20.06.2011, leg. C. Prieto, A. Jochum, A. Weigand, R. Slapnik &amp; J. Valentinčič, 80 shells (UPV/EHU-FC:557), ibid., 5 shells (MCBI CSR SASA 40090), ibid., 18 shells (AJC/1851), ibid. 10 shells (RMNH.5003915); Dima, Indusi, Cueva del Cráneo, UTM 30TWN2157275145, <named-content xmlns:xlink="http://www.w3.org/1999/xlink" content-type="dwc:verbatimCoordinates" xlink:type="simple">N43.128736, E-2.734786</named-content>, alt. c. 400 m, 20.06.2011, leg. C. Prieto, A. Jochum, A. Weigand, R. Slapnik &amp; J. Valentinčič, 13 shells (UPV/EHU-FC:556), ibid., 13 shells (AJC/1853).</p><fig id="F2" position="float" orientation="portrait"><label>Figure 2.</label><caption><p>Map indicating geographic position of massifs and caves with <italic><tp:taxon-name><tp:taxon-name-part taxon-name-part-type="genus">Zospeum</tp:taxon-name-part></tp:taxon-name></italic> species. Dot in Triangle, <italic><tp:taxon-name><tp:taxon-name-part taxon-name-part-type="genus">Zospeum</tp:taxon-name-part> <tp:taxon-name-part taxon-name-part-type="species">zaldivarae</tp:taxon-name-part></tp:taxon-name></italic> sp. n.: Cueva de Las Paúles (locus typicus); Dot in circle, <italic><tp:taxon-name><tp:taxon-name-part taxon-name-part-type="genus">Zospeum</tp:taxon-name-part> <tp:taxon-name-part taxon-name-part-type="species">vasconicum</tp:taxon-name-part></tp:taxon-name></italic> sp. n.: Cueva de la Ermita de Sandaili (locus typicus); Simple orange circles, <italic><tp:taxon-name><tp:taxon-name-part taxon-name-part-type="genus">Zospeum</tp:taxon-name-part> <tp:taxon-name-part taxon-name-part-type="species">vasconicum</tp:taxon-name-part></tp:taxon-name></italic> sp. n. localities: Cueva de Otxas; Cueva Silibranka-2; Cueva del Cranéo.</p></caption><graphic xmlns:xlink="http://www.w3.org/1999/xlink" xlink:href="zookeys-483-081-g002.jpg" position="float" orientation="portrait" xlink:type="simple" id="oo_38681.jpg"/></fig></tp:treatment-sec><tp:treatment-sec sec-type="Diagnosis"><title>Diagnosis.</title><p>Shell <italic>ca.</italic> 1.2 mm, transparent, elongate or elongate-conical with an entire, roundish and more or less thickened peristome, lacking obvious apertural barriers, but often with an obsolete lamella (denticle) in the parieto-columellar corner; columella with a single, low annular lamella.</p></tp:treatment-sec><tp:treatment-sec sec-type="Description"><title>Description</title><p>(material from type locality). Measurements of holotype and paratypes are provided in Table <xref ref-type="table" rid="T1">1</xref>.</p><table-wrap id="T1" position="float" orientation="portrait"><label>Table 1.</label><caption><p>Holotype dimensions, and mean, maximum (max), minimum (min), and standard deviation (sd) of shell measurements (see Figure <xref ref-type="fig" rid="F1">1</xref>) of four populations of <italic><tp:taxon-name><tp:taxon-name-part taxon-name-part-type="genus">Zospeum</tp:taxon-name-part> <tp:taxon-name-part taxon-name-part-type="species">vasconicum</tp:taxon-name-part></tp:taxon-name></italic> sp. n.: Cueva de la Ermita de Sandaili, N=20; Cueva de Otxas, N=11; Cueva Silibranka-2, N=10; Cueva del Cranéo, N=11. SH – shell height, SW – shell width, HLW – height of last whorl, PH – peristome height, PD – peristome diameter, SA – spire angle, W – number of whorls, CT– coiling tightness. SA in degrees, other measurements in mm.</p></caption><table rules="all"><tbody><tr><th rowspan="1" colspan="1">Sandaili</th><th rowspan="1" colspan="1">SH</th><th rowspan="1" colspan="1">SW</th><th rowspan="1" colspan="1">HLW</th><th rowspan="1" colspan="1">PH</th><th rowspan="1" colspan="1">PD</th><th rowspan="1" colspan="1">SA</th><th rowspan="1" colspan="1">W</th><th rowspan="1" colspan="1">H/D</th><th rowspan="1" colspan="1">HLW/H</th><th rowspan="1" colspan="1">PH/H</th><th rowspan="1" colspan="1">CT</th><th rowspan="1" colspan="1">PH/PW</th></tr><tr><td rowspan="1" colspan="1"><bold>holotype</bold></td><td rowspan="1" colspan="1">1.20</td><td rowspan="1" colspan="1">0.83</td><td rowspan="1" colspan="1">0.77</td><td rowspan="1" colspan="1">0.43</td><td rowspan="1" colspan="1">0.43</td><td rowspan="1" colspan="1">59</td><td rowspan="1" colspan="1">4.7</td><td rowspan="1" colspan="1">1.45</td><td rowspan="1" colspan="1">0.64</td><td rowspan="1" colspan="1">0.36</td><td rowspan="1" colspan="1">25.78</td><td rowspan="1" colspan="1">1.0</td></tr><tr><td rowspan="1" colspan="1">mean</td><td rowspan="1" colspan="1">1.23</td><td rowspan="1" colspan="1">0.84</td><td rowspan="1" colspan="1">0.76</td><td rowspan="1" colspan="1">0.46</td><td rowspan="1" colspan="1">0.46</td><td rowspan="1" colspan="1">58</td><td rowspan="1" colspan="1">4.95</td><td rowspan="1" colspan="1">1.47</td><td rowspan="1" colspan="1">0.62</td><td rowspan="1" colspan="1">0.37</td><td rowspan="1" colspan="1">25.59</td><td rowspan="1" colspan="1">1.0</td></tr><tr><td rowspan="1" colspan="1">max</td><td rowspan="1" colspan="1">1.45</td><td rowspan="1" colspan="1">0.92</td><td rowspan="1" colspan="1">0.85</td><td rowspan="1" colspan="1">0.51</td><td rowspan="1" colspan="1">0.53</td><td rowspan="1" colspan="1">65</td><td rowspan="1" colspan="1">5.5</td><td rowspan="1" colspan="1">1.58</td><td rowspan="1" colspan="1">0.65</td><td rowspan="1" colspan="1">0.41</td><td rowspan="1" colspan="1">42.35</td><td rowspan="1" colspan="1">1.11</td></tr><tr><td rowspan="1" colspan="1">min</td><td rowspan="1" colspan="1">1.12</td><td rowspan="1" colspan="1">0.77</td><td rowspan="1" colspan="1">0.67</td><td rowspan="1" colspan="1">0.4</td><td rowspan="1" colspan="1">0.4</td><td rowspan="1" colspan="1">52</td><td rowspan="1" colspan="1">4.6</td><td rowspan="1" colspan="1">1.34</td><td rowspan="1" colspan="1">0.55</td><td rowspan="1" colspan="1">0.34</td><td rowspan="1" colspan="1">14.80</td><td rowspan="1" colspan="1">0.87</td></tr><tr><td rowspan="1" colspan="1">sd</td><td rowspan="1" colspan="1">0.07</td><td rowspan="1" colspan="1">0.046</td><td rowspan="1" colspan="1">0.041</td><td rowspan="1" colspan="1">0.035</td><td rowspan="1" colspan="1">0.030</td><td rowspan="1" colspan="1">3.68</td><td rowspan="1" colspan="1">0.228</td><td rowspan="1" colspan="1">0.072</td><td rowspan="1" colspan="1">0.027</td><td rowspan="1" colspan="1">0.023</td><td rowspan="1" colspan="1">6.31</td><td rowspan="1" colspan="1">0.068</td></tr><tr><td rowspan="1" colspan="1"><bold>Silibranka</bold></td><td rowspan="1" colspan="1"/><td rowspan="1" colspan="1"/><td rowspan="1" colspan="1"/><td rowspan="1" colspan="1"/><td rowspan="1" colspan="1"/><td rowspan="1" colspan="1"/><td rowspan="1" colspan="1"/><td rowspan="1" colspan="1"/><td rowspan="1" colspan="1"/><td rowspan="1" colspan="1"/><td rowspan="1" colspan="1"/><td rowspan="1" colspan="1"/></tr><tr><td rowspan="1" colspan="1">mean</td><td rowspan="1" colspan="1">1.29</td><td rowspan="1" colspan="1">0.81</td><td rowspan="1" colspan="1">0.73</td><td rowspan="1" colspan="1">0.45</td><td rowspan="1" colspan="1">0.43</td><td rowspan="1" colspan="1">56.3</td><td rowspan="1" colspan="1">5.55</td><td rowspan="1" colspan="1">1.59</td><td rowspan="1" colspan="1">0.57</td><td rowspan="1" colspan="1">0.35</td><td rowspan="1" colspan="1">22.42</td><td rowspan="1" colspan="1">1.04</td></tr><tr><td rowspan="1" colspan="1">max</td><td rowspan="1" colspan="1">1.38</td><td rowspan="1" colspan="1">0.86</td><td rowspan="1" colspan="1">0.76</td><td rowspan="1" colspan="1">0.51</td><td rowspan="1" colspan="1">0.46</td><td rowspan="1" colspan="1">60</td><td rowspan="1" colspan="1">6</td><td rowspan="1" colspan="1">1.71</td><td rowspan="1" colspan="1">0.58</td><td rowspan="1" colspan="1">0.38</td><td rowspan="1" colspan="1">27.10</td><td rowspan="1" colspan="1">1.13</td></tr><tr><td rowspan="1" colspan="1">min</td><td rowspan="1" colspan="1">1.23</td><td rowspan="1" colspan="1">0.75</td><td rowspan="1" colspan="1">0.67</td><td rowspan="1" colspan="1">0.41</td><td rowspan="1" colspan="1">0.40</td><td rowspan="1" colspan="1">49</td><td rowspan="1" colspan="1">5.25</td><td rowspan="1" colspan="1">1.52</td><td rowspan="1" colspan="1">0.54</td><td rowspan="1" colspan="1">0.33</td><td rowspan="1" colspan="1">18.71</td><td rowspan="1" colspan="1">0.99</td></tr><tr><td rowspan="1" colspan="1">sd</td><td rowspan="1" colspan="1">0.048</td><td rowspan="1" colspan="1">0.033</td><td rowspan="1" colspan="1">0.029</td><td rowspan="1" colspan="1">0.029</td><td rowspan="1" colspan="1">0.018</td><td rowspan="1" colspan="1">3.335</td><td rowspan="1" colspan="1">0.194</td><td rowspan="1" colspan="1">0.054</td><td rowspan="1" colspan="1">0.016</td><td rowspan="1" colspan="1">0.016</td><td rowspan="1" colspan="1">3.068</td><td rowspan="1" colspan="1">0.044</td></tr><tr><td rowspan="1" colspan="1"><bold>Otxas</bold></td><td rowspan="1" colspan="1"/><td rowspan="1" colspan="1"/><td rowspan="1" colspan="1"/><td rowspan="1" colspan="1"/><td rowspan="1" colspan="1"/><td rowspan="1" colspan="1"/><td rowspan="1" colspan="1"/><td rowspan="1" colspan="1"/><td rowspan="1" colspan="1"/><td rowspan="1" colspan="1"/><td rowspan="1" colspan="1"/><td rowspan="1" colspan="1"/></tr><tr><td rowspan="1" colspan="1">mean</td><td rowspan="1" colspan="1">1.29</td><td rowspan="1" colspan="1">0.80</td><td rowspan="1" colspan="1">0.74</td><td rowspan="1" colspan="1">0.44</td><td rowspan="1" colspan="1">0.45</td><td rowspan="1" colspan="1">58.5</td><td rowspan="1" colspan="1">5.29</td><td rowspan="1" colspan="1">1.61</td><td rowspan="1" colspan="1">0.58</td><td rowspan="1" colspan="1">0.34</td><td rowspan="1" colspan="1">21.04</td><td rowspan="1" colspan="1">0.98</td></tr><tr><td rowspan="1" colspan="1">max</td><td rowspan="1" colspan="1">1.36</td><td rowspan="1" colspan="1">0.85</td><td rowspan="1" colspan="1">0.82</td><td rowspan="1" colspan="1">0.48</td><td rowspan="1" colspan="1">0.49</td><td rowspan="1" colspan="1">65</td><td rowspan="1" colspan="1">5.6</td><td rowspan="1" colspan="1">1.70</td><td rowspan="1" colspan="1">0.60</td><td rowspan="1" colspan="1">0.37</td><td rowspan="1" colspan="1">24.44</td><td rowspan="1" colspan="1">1.05</td></tr><tr><td rowspan="1" colspan="1">min</td><td rowspan="1" colspan="1">1.24</td><td rowspan="1" colspan="1">0.74</td><td rowspan="1" colspan="1">0.68</td><td rowspan="1" colspan="1">0.40</td><td rowspan="1" colspan="1">0.42</td><td rowspan="1" colspan="1">54</td><td rowspan="1" colspan="1">5</td><td rowspan="1" colspan="1">1.46</td><td rowspan="1" colspan="1">0.54</td><td rowspan="1" colspan="1">0.32</td><td rowspan="1" colspan="1">17.44</td><td rowspan="1" colspan="1">0.933</td></tr><tr><td rowspan="1" colspan="1">sd</td><td rowspan="1" colspan="1">0.046</td><td rowspan="1" colspan="1">0.037</td><td rowspan="1" colspan="1">0.038</td><td rowspan="1" colspan="1">0.025</td><td rowspan="1" colspan="1">0.024</td><td rowspan="1" colspan="1">3.725</td><td rowspan="1" colspan="1">0.194</td><td rowspan="1" colspan="1">0.078</td><td rowspan="1" colspan="1">0.024</td><td rowspan="1" colspan="1">0.017</td><td rowspan="1" colspan="1">2.608</td><td rowspan="1" colspan="1">0.032</td></tr><tr><td rowspan="1" colspan="1"><bold>Cranéo</bold></td><td rowspan="1" colspan="1"/><td rowspan="1" colspan="1"/><td rowspan="1" colspan="1"/><td rowspan="1" colspan="1"/><td rowspan="1" colspan="1"/><td rowspan="1" colspan="1"/><td rowspan="1" colspan="1"/><td rowspan="1" colspan="1"/><td rowspan="1" colspan="1"/><td rowspan="1" colspan="1"/><td rowspan="1" colspan="1"/><td rowspan="1" colspan="1"/></tr><tr><td rowspan="1" colspan="1">mean</td><td rowspan="1" colspan="1">1.24</td><td rowspan="1" colspan="1">0.87</td><td rowspan="1" colspan="1">0.80</td><td rowspan="1" colspan="1">0.52</td><td rowspan="1" colspan="1">0.50</td><td rowspan="1" colspan="1">63.1</td><td rowspan="1" colspan="1">4.97</td><td rowspan="1" colspan="1">1.41</td><td rowspan="1" colspan="1">0.64</td><td rowspan="1" colspan="1">0.42</td><td rowspan="1" colspan="1">23.59</td><td rowspan="1" colspan="1">1.05</td></tr><tr><td rowspan="1" colspan="1">max</td><td rowspan="1" colspan="1">1.28</td><td rowspan="1" colspan="1">0.9</td><td rowspan="1" colspan="1">0.88</td><td rowspan="1" colspan="1">0.62</td><td rowspan="1" colspan="1">0.55</td><td rowspan="1" colspan="1">68</td><td rowspan="1" colspan="1">5</td><td rowspan="1" colspan="1">1.48</td><td rowspan="1" colspan="1">0.69</td><td rowspan="1" colspan="1">0.48</td><td rowspan="1" colspan="1">26.23</td><td rowspan="1" colspan="1">1.15</td></tr><tr><td rowspan="1" colspan="1">min</td><td rowspan="1" colspan="1">1.21</td><td rowspan="1" colspan="1">0.84</td><td rowspan="1" colspan="1">0.75</td><td rowspan="1" colspan="1">0.44</td><td rowspan="1" colspan="1">0.46</td><td rowspan="1" colspan="1">61</td><td rowspan="1" colspan="1">4.85</td><td rowspan="1" colspan="1">1.38</td><td rowspan="1" colspan="1">0.61</td><td rowspan="1" colspan="1">0.35</td><td rowspan="1" colspan="1">20.25</td><td rowspan="1" colspan="1">0.90</td></tr><tr><td rowspan="1" colspan="1">sd</td><td rowspan="1" colspan="1">0.021</td><td rowspan="1" colspan="1">0.018</td><td rowspan="1" colspan="1">0.039</td><td rowspan="1" colspan="1">0.049</td><td rowspan="1" colspan="1">0.027</td><td rowspan="1" colspan="1">2.514</td><td rowspan="1" colspan="1">0.063</td><td rowspan="1" colspan="1">0.032</td><td rowspan="1" colspan="1">0.024</td><td rowspan="1" colspan="1">0.038</td><td rowspan="1" colspan="1">1.742</td><td rowspan="1" colspan="1">0.087</td></tr></tbody></table></table-wrap><p>Shell minute, rather variable in height (on average <italic>ca.</italic> 1.2 mm), conical to elongate-conical with about 5 whorls, regularly coiled, suture deep, whorls convex, more or less strongly shouldered, especially in the more conical shells; teleoconch sculpture of fine, occasionally almost rib-like, axial striae; weak axial ribbing immediately behind the palatal-basal lip, occurring for a short distance; aperture more or less circular; peristome closely adhering to spire, reflected, moderately thickened, roundish, but often somewhat higher than wide or wider than high, taking up <italic>ca.</italic> 40% of shell height; umbilicus closed, umbilical depression deep, with fine or coarser, sometimes almost rib-like, axial striae; apertural barriers absent apart from a rather low lamella (appearing as a tiny denticle) on the parietal-columellar corner, discernable only in oblique apertural view; columella with a single, low annular lamella, only visible in body whorl at some distance from aperture.</p><fig id="F3" position="float" orientation="portrait"><label>Figure 3.</label><caption><p><italic><tp:taxon-name><tp:taxon-name-part taxon-name-part-type="genus">Zospeum</tp:taxon-name-part> <tp:taxon-name-part taxon-name-part-type="species">vasconicum</tp:taxon-name-part></tp:taxon-name></italic> sp. n., <bold>A–E</bold> different views of holotype (MNCN 15.05/60147H) <bold>F–I</bold> paratype shells (MNCN 15.05/60147P) <bold>H</bold> paratype shell with window cut in body whorl exposing columella. Scale bar 0.5 mm.</p></caption><graphic xmlns:xlink="http://www.w3.org/1999/xlink" xlink:href="zookeys-483-081-g003.jpg" position="float" orientation="portrait" xlink:type="simple" id="oo_38682.jpg"/></fig><fig id="F4" position="float" orientation="portrait"><label>Figure 4.</label><caption><p><italic><tp:taxon-name><tp:taxon-name-part taxon-name-part-type="genus">Zospeum</tp:taxon-name-part> <tp:taxon-name-part taxon-name-part-type="species">vasconicum</tp:taxon-name-part></tp:taxon-name></italic> sp. n., <bold>A, F–I</bold> shells from Cueva Silibranka-2 in frontal view (RMNH.5003915) <bold>B–E</bold> different views of specimen <bold>A</bold>; <bold>H</bold> shell with window cut in body whorl exposing columella. Scale bar 0.5 mm.</p></caption><graphic xmlns:xlink="http://www.w3.org/1999/xlink" xlink:href="zookeys-483-081-g004.jpg" position="float" orientation="portrait" xlink:type="simple" id="oo_38683.jpg"/></fig><fig id="F5" position="float" orientation="portrait"><label>Figure 5.</label><caption><p><italic><tp:taxon-name><tp:taxon-name-part taxon-name-part-type="genus">Zospeum</tp:taxon-name-part> <tp:taxon-name-part taxon-name-part-type="species">vasconicum</tp:taxon-name-part></tp:taxon-name></italic> sp. n., Shells from Cueva de Otxas (<bold>A–F</bold> RMNH.5003916); and Cueva del Cranéo (<bold>G–I</bold> UPV/EHU-FC: 556). <bold>B–C</bold> different views of <bold>A</bold>; <bold>F, H</bold> shells with window cut in body whorl exposing columella. Scale bar 0.5 mm.</p></caption><graphic xmlns:xlink="http://www.w3.org/1999/xlink" xlink:href="zookeys-483-081-g005.jpg" position="float" orientation="portrait" xlink:type="simple" id="oo_38684.jpg"/></fig></tp:treatment-sec><tp:treatment-sec sec-type="Differential diagnosis"><title>Differential diagnosis.</title><p>Differs from <italic><tp:taxon-name><tp:taxon-name-part taxon-name-part-type="genus">Zospeum</tp:taxon-name-part> <tp:taxon-name-part taxon-name-part-type="species">biscaiense</tp:taxon-name-part></tp:taxon-name></italic> by the smaller, more elongate shell and the absence of major apertural barriers; from <italic><tp:taxon-name><tp:taxon-name-part taxon-name-part-type="genus">Zospeum</tp:taxon-name-part> <tp:taxon-name-part taxon-name-part-type="species">schaufussi</tp:taxon-name-part></tp:taxon-name></italic> (<italic>sensu</italic> <xref ref-type="bibr" rid="B7">Gittenberger 1980</xref>) by the roundish peristome; <italic><tp:taxon-name><tp:taxon-name-part taxon-name-part-type="genus">Zospeum</tp:taxon-name-part> <tp:taxon-name-part taxon-name-part-type="species">suarezi</tp:taxon-name-part></tp:taxon-name></italic> is generally smaller, and has a more elaborate, two-tiered arrangement of lamellae on the columella; in <italic><tp:taxon-name><tp:taxon-name-part taxon-name-part-type="genus">Zospeum</tp:taxon-name-part> <tp:taxon-name-part taxon-name-part-type="species">bellesi</tp:taxon-name-part></tp:taxon-name></italic>, apertural barriers and columellar ornamentation are completely absent.</p></tp:treatment-sec><tp:treatment-sec sec-type="Etymology"><title>Etymology.</title><p>The new species is named after the pre-Roman Era Vascones Tribe (from Latin <italic>gens Vasconum</italic>), which at the arrival of the Romans during the 1<sup>st</sup> century, inhabited a territory spanning the region between the upper course of the Ebro River and the southern basin of the western Pyrenees. This tribe is considered (disputed) the ancestor of the Basque People.</p></tp:treatment-sec><tp:treatment-sec sec-type="Distribution"><title>Distribution.</title><p>Sierra de Aitzgorri and the adjacent Sierra de Aramotz-Anboto in the Provinces of Gipuzkoa and Bizkaia, Spain (Fig. <xref ref-type="fig" rid="F2">2</xref>). Both massifs are formed in Lower Cretaceous (Urgonian) limestone bedrock and separated by the valley excavated by the Deba River.</p><!--PageBreak--><!--PageBreak--></tp:treatment-sec><tp:treatment-sec sec-type="Ecology"><title>Ecology.</title><p>Live <italic><tp:taxon-name><tp:taxon-name-part taxon-name-part-type="genus">Zospeum</tp:taxon-name-part> <tp:taxon-name-part taxon-name-part-type="species">vasconicum</tp:taxon-name-part></tp:taxon-name></italic> were found in Cueva Arrikrutz on densely perforated mats of fine mud lining the walls of the upper level of the cave. In the immediate vicinity of this colony, numerous translucent <italic><tp:taxon-name><tp:taxon-name-part taxon-name-part-type="genus">Zospeum</tp:taxon-name-part></tp:taxon-name></italic> shells were found embedded in a thick, uniform layer of mud, superficially interspersed with yellow, clumped strands of fungal aggregations (Fig. <xref ref-type="fig" rid="F8">8A–B</xref>). Only single live individuals of <italic><tp:taxon-name><tp:taxon-name-part taxon-name-part-type="genus">Zospeum</tp:taxon-name-part> <tp:taxon-name-part taxon-name-part-type="species">vasconicum</tp:taxon-name-part></tp:taxon-name></italic> were found on the walls of Cueva de la Ermita de Sandaili. No bats or bat guano were seen in the vicinity of the collection site.</p></tp:treatment-sec><tp:treatment-sec sec-type="Conservation"><title>Conservation.</title><p>In the caves where this species occurs (see above), fresh empty shells were found in relative abundance at various spots within these caves, suggesting that the species commonly occurs there, and that these populations are not immediately threatened. Still, on a global scale, its distribution is likely limited to less than 5 caves within a radius of less than 20 km<sup>2</sup>. In conjunction with the categories for the IUCN Red List (<xref ref-type="bibr" rid="B10">IUCN Standards and Petitions Subcommittee 2014</xref>), it is considered a vulnerable, narrow range endemic (Vu, D2). Habitat disturbance by unrestricted tourism may pose the largest threat. The cave entrance of Cueva de la Ermita de Sandaili contains a chapel, is openly accessible and is not protected as an entity within a natural park. Neighbouring Cueva Arrikrutz belongs to the Natural Park of Aizkorri-Araotz and opened for tourism in June 2007.</p></tp:treatment-sec><tp:treatment-sec sec-type="Remarks"><title>Remarks.</title><p>Although the populations studied in this paper were collected from currently non-contiguous caves, which are geologically part of two adjacent limestone complexes i.e. Otxas, Cráneo and Silibranka-2 of the Aramotz-Anboto massif and Sandaili of the Aizkorri massif, these populations were found to be very closely related, sharing identical or very similar CO1, 16S and H3 sequences (<xref ref-type="bibr" rid="B15">Weigand et al. 2013</xref>). However, morphologically, significant differences exist between these populations. Although shell dimensions are quite variable, even within populations, populations differ more or less in shell size and shape (see Table <xref ref-type="table" rid="T1">1</xref>). Shells from the type locality and from Cueva del Cráneo, are on average, smaller, significantly less slender, have less whorls and a proportionately larger body whorl than those from Cueva Silibranka-2 and Cueva de Otxas, but the range of some characters overlap. These populations are not different in spire angle and coiling tightness. Shells from Cueva del Cráneo seem to have larger peristomes than specimens from the other caves. Observed are additional qualitative differences between the populations such as in sculptural texture (coarseness of rib-striation; ribbing behind palatal lip present in type locality and Cueva del Cráneo, indistinct or absent in Silibranka-2 and Otxas); whorl profile (topotypic shells have more convex and more strongly shouldered whorls than e.g. the Silibranka-2 population), as well as in the expression of the parieto-columellar denticle (obsolete or absent in Silibranka-2 but generally present in shells from the other caves). In some Cueva de Otxas shells, the peristome is slightly detached from the spire (Fig. <xref ref-type="fig" rid="F5">5C</xref>). We restrict the type material to (selected) shells from the Cueva de la Ermita de Sandaili. However, material documented by <xref ref-type="bibr" rid="B12">Jochum et al. (2012)</xref> from the neighbouring Cueva Arrikrutz within the Natural Park of Aizkorri-Araotz, Oñate (<named-content xmlns:xlink="http://www.w3.org/1999/xlink" content-type="dwc:verbatimCoordinates" xlink:type="simple">N42.997222, W2.428076</named-content>), is likely also to be <italic><tp:taxon-name><tp:taxon-name-part taxon-name-part-type="genus">Zospeum</tp:taxon-name-part> <tp:taxon-name-part taxon-name-part-type="species">vasconicum</tp:taxon-name-part></tp:taxon-name></italic>. The nearest passage of the Arrikrutz-Gesaltza cave system is less than 150 m from the Cueva de la Ermita de Sandaili on the other side of the river. However, the Arrikrutz material was not molecularly assessed by <xref ref-type="bibr" rid="B15">Weigand et al. (2013)</xref>.</p><!--PageBreak--><!--PageBreak--><!--PageBreak--></tp:treatment-sec><tp:treatment-sec><!--Section generated to contain objects referenced in tp:taxon-treatment.--><fig id="F1" position="float" orientation="portrait"><label>Figure 1.</label><caption><p>Measurement on <italic><tp:taxon-name><tp:taxon-name-part taxon-name-part-type="genus">Zospeum</tp:taxon-name-part></tp:taxon-name></italic> shells in frontal view. Abbreviations: <bold>HLW</bold> height of last whorl <bold>PH</bold> peristome height <bold>PD</bold> peristome diameter <bold>SA</bold> spire angle <bold>SD</bold> shell diameter <bold>SH</bold> shell height.</p></caption><graphic xmlns:xlink="http://www.w3.org/1999/xlink" xlink:href="zookeys-483-081-g001.jpg" position="float" orientation="portrait" xlink:type="simple" id="oo_38680.jpg"/></fig><fig id="F8" position="float" orientation="portrait"><label>Figure 8.</label><caption><p>Habitat of <italic><tp:taxon-name><tp:taxon-name-part taxon-name-part-type="genus">Zospeum</tp:taxon-name-part></tp:taxon-name></italic> species. <bold>A–B</bold> Moist muddy layer with <italic><tp:taxon-name><tp:taxon-name-part taxon-name-part-type="genus">Zospeum</tp:taxon-name-part> <tp:taxon-name-part taxon-name-part-type="species">vasconicum</tp:taxon-name-part></tp:taxon-name></italic> sp. n. in Cueva Arrikrutz; Prov. Gipuzkoa, Natural Park of Aizkorri-Araotz, Oñate <bold>C</bold> Muddy sediment matrix of <italic><tp:taxon-name><tp:taxon-name-part taxon-name-part-type="genus">Zospeum</tp:taxon-name-part> <tp:taxon-name-part taxon-name-part-type="species">zaldivarae</tp:taxon-name-part></tp:taxon-name></italic> sp. n. habitat in Cueva de Las Paúles (locus typicus) with congener (<italic><tp:taxon-name><tp:taxon-name-part taxon-name-part-type="genus">Zospeum</tp:taxon-name-part> <tp:taxon-name-part taxon-name-part-type="species">suarezi</tp:taxon-name-part></tp:taxon-name></italic>) in view.</p></caption><graphic xmlns:xlink="http://www.w3.org/1999/xlink" xlink:href="zookeys-483-081-g008.jpg" position="float" orientation="portrait" xlink:type="simple" id="oo_38687.jpg"/></fig></tp:treatment-sec><ref-list><ref id="B1"><mixed-citation xmlns:xlink="http://www.w3.org/1999/xlink" xlink:type="simple"><person-group><name name-style="western"><surname>Altonaga</surname><given-names>K</given-names></name><name name-style="western"><surname>Gómez</surname><given-names>BJ</given-names></name><name name-style="western"><surname>Martin</surname><given-names>R</given-names></name><name name-style="western"><surname>Prieto</surname><given-names>CE</given-names></name><name name-style="western"><surname>Puente</surname><given-names>AI</given-names></name><name name-style="western"><surname>Rallo</surname><given-names>A</given-names></name></person-group> (<year>1994</year>) <source>Estudio faunistico y biogeográfico de los Moluscos terrestres del norte de la Peninsula Ibérica.</source><publisher-name>Eusko Legebiltzarra – Parlamento Vasco (Premio Xabier María de Munibe)</publisher-name>, <publisher-loc>Vitoria</publisher-loc>, <size units="page">505 pp</size>.</mixed-citation></ref><ref id="B12"><mixed-citation xmlns:xlink="http://www.w3.org/1999/xlink" xlink:type="simple"><person-group><name name-style="western"><surname>Jochum</surname><given-names>A</given-names></name><name name-style="western"><surname>Weigand</surname><given-names>AM</given-names></name><name name-style="western"><surname>Slapnik</surname><given-names>R</given-names></name><name name-style="western"><surname>Valentinčič</surname><given-names>J</given-names></name><name name-style="western"><surname>Prieto</surname><given-names>CE</given-names></name></person-group> (<year>2012</year>) <article-title>The microscopic ellobioid, <italic><tp:taxon-name><tp:taxon-name-part taxon-name-part-type="genus">Zospeum</tp:taxon-name-part></tp:taxon-name></italic> Bourguignat, 1856 (<tp:taxon-name><tp:taxon-name-part taxon-name-part-type="order">Pulmonata</tp:taxon-name-part></tp:taxon-name>, <tp:taxon-name><tp:taxon-name-part taxon-name-part-type="superfamily">Ellobioidea</tp:taxon-name-part></tp:taxon-name>, <tp:taxon-name><tp:taxon-name-part taxon-name-part-type="family">Carychiidae</tp:taxon-name-part></tp:taxon-name>) makes a big debut in Basque Country and the province of Burgos (Spain).</article-title><source>MalaCo</source><volume>8</volume>: <fpage>400</fpage>−<lpage>403</lpage>. <ext-link ext-link-type="uri" xlink:href="http://www.bik-f.de/files/publications/jochum_malaco_2012.pdf" xlink:type="simple">http://www.bik-f.de/files/publications/jochum_malaco_2012.pdf</ext-link></mixed-citation></ref><ref id="B15"><mixed-citation xmlns:xlink="http://www.w3.org/1999/xlink" xlink:type="simple"><person-group><name name-style="western"><surname>Weigand</surname><given-names>AM</given-names></name><name name-style="western"><surname>Jochum</surname><given-names>A</given-names></name><name name-style="western"><surname>Slapnik</surname><given-names>R</given-names></name><name name-style="western"><surname>Schnitzler</surname><given-names>J</given-names></name><name name-style="western"><surname>Zarza</surname><given-names>E</given-names></name><name name-style="western"><surname>Klussmann-Kolb</surname><given-names>A</given-names></name></person-group> (<year>2013</year>) <article-title>Evolution of microgastropods (<tp:taxon-name><tp:taxon-name-part taxon-name-part-type="superfamily">Ellobioidea</tp:taxon-name-part></tp:taxon-name>, <tp:taxon-name><tp:taxon-name-part taxon-name-part-type="family">Carychiidae</tp:taxon-name-part></tp:taxon-name>): Integrating taxonomic, phylogenetic and evolutionary hypotheses.</article-title><source>BMC Evolutionary Biology</source><volume>13</volume>(<issue>1</issue>): <fpage>1</fpage>–<lpage>18</lpage>. doi: <ext-link ext-link-type="doi" xlink:href="10.1186/1471-2148-13-18" xlink:type="simple">10.1186/1471-2148-13-18</ext-link></mixed-citation></ref><ref id="B7"><mixed-citation xmlns:xlink="http://www.w3.org/1999/xlink" xlink:type="simple"><person-group><name name-style="western"><surname>Gittenberger</surname><given-names>E</given-names></name></person-group> (<year>1980</year>) <article-title>Three notes on Iberian terrestrial gastropods.</article-title><source>Zoologische Mededelingen (Leiden)</source><volume>55</volume>: <fpage>201</fpage>−<lpage>213</lpage>.</mixed-citation></ref><ref id="B10"><mixed-citation xmlns:xlink="http://www.w3.org/1999/xlink" xlink:type="simple"><institution xlink:type="simple">IUCN</institution> (<year>2014</year>) <article-title>Guidelines for Using the IUCN Red List Categories and Criteria. Version 11.</article-title><source>Prepared by the Standards and Petitions Subcommittee</source><volume>11</volume>: <fpage>16</fpage>–<lpage>59</lpage>. <ext-link ext-link-type="uri" xlink:href="http://www.iucnredlist.org/documents/RedListGuidelines.pdf" xlink:type="simple">http://www.iucnredlist.org/documents/RedListGuidelines.pdf</ext-link></mixed-citation></ref></ref-list></tp:taxon-treatment>
