# Supplementary material for: Two new species of Zospeum Bourguignat, 1856 from the Basque-Cantabrian Mountains, Northern Spain (Eupulmonata, Ellobioidea, Carychiidae)
Source: Zookeys. 2015 Feb 23;(483):81–96. doi: 10.3897/zookeys.483.9167 (PMC4351448; doi:10.3897/zookeys.483.9167)
Supplement: XML Treatment for Zospeum zaldivarae [file zookeys.483.9167-treatment2.xml]

<!DOCTYPE tp:taxon-treatment
  PUBLIC "-//TaxonX//DTD Taxonomic Treatment Publishing DTD v0 20100105//EN" "tax-treatment-NSO.dtd">
<tp:taxon-treatment xmlns:tp="http://www.plazi.org/taxpub"><tp:treatment-meta><kwd-group><label>Taxon classification</label><kwd><named-content content-type="kingdom">Animalia</named-content></kwd><kwd><named-content content-type="order">Pulmonata</named-content></kwd><kwd><named-content content-type="family">Ellobiidae</named-content></kwd></kwd-group><mixed-citation publication-type="journal"><person-group><name><surname>Jochum</surname><given-names>Adrienne</given-names></name><name><surname>de Winter</surname><given-names>Anton J.</given-names></name><name><surname>Weigand</surname><given-names>Alexander M.</given-names></name><name><surname>Gómez</surname><given-names>Benjamín</given-names></name><name><surname>Prieto</surname><given-names>Carlos</given-names></name></person-group><article-title>Two new species of <italic><tp:taxon-name><tp:taxon-name-part taxon-name-part-type="genus">Zospeum</tp:taxon-name-part></tp:taxon-name></italic> Bourguignat, 1856 from the Basque-Cantabrian Mountains, Northern Spain (<tp:taxon-name><tp:taxon-name-part taxon-name-part-type="suborder">Eupulmonata</tp:taxon-name-part></tp:taxon-name>, <tp:taxon-name><tp:taxon-name-part taxon-name-part-type="superfamily">Ellobioidea</tp:taxon-name-part></tp:taxon-name>, <tp:taxon-name><tp:taxon-name-part taxon-name-part-type="family">Carychiidae</tp:taxon-name-part></tp:taxon-name>)</article-title><source>Zookeys</source><day>23</day><month>2</month><year>2015</year><volume>2015</volume><issue>483</issue><fpage>81</fpage><lpage>96</lpage><pub-id pub-id-type="doi">10.3897/zookeys.483.9167</pub-id></mixed-citation></tp:treatment-meta><tp:nomenclature><tp:taxon-name>
                            <tp:taxon-name-part taxon-name-part-type="genus">Zospeum</tp:taxon-name-part>
                            <tp:taxon-name-part taxon-name-part-type="species">zaldivarae</tp:taxon-name-part>
                            <object-id xmlns:xlink="http://www.w3.org/1999/xlink" content-type="zoobank" xlink:type="simple">http://zoobank.org/8C10D84B-0558-443A-87C7-20E499A3963D</object-id>
                        </tp:taxon-name><tp:taxon-authority>Prieto, De Winter, Weigand, Gómez &amp; Jochum</tp:taxon-authority><tp:taxon-status xmlns:xlink="http://www.w3.org/1999/xlink" xlink:type="simple">sp. n.</tp:taxon-status><xref ref-type="fig" rid="F6">Figures 6</xref><xref ref-type="fig" rid="F7">, 7</xref><!--PageBreak--><!--PageBreak--><tp:nomenclature-citation-list><tp:nomenclature-citation><tp:taxon-name><tp:taxon-name-part taxon-name-part-type="genus">Zospeum</tp:taxon-name-part></tp:taxon-name><comment> sp., <xref ref-type="bibr" rid="B14">Prieto and Gómez 1985</xref>: 145, Fig. 3 A–B.</comment></tp:nomenclature-citation><tp:nomenclature-citation><tp:taxon-name><tp:taxon-name-part taxon-name-part-type="genus">Zospeum</tp:taxon-name-part></tp:taxon-name><comment> sp. n. 3, <xref ref-type="bibr" rid="B1">Altonaga et al. 1994</xref>: 73 (in part).</comment></tp:nomenclature-citation><tp:nomenclature-citation><tp:taxon-name><tp:taxon-name-part taxon-name-part-type="genus">Zospeum</tp:taxon-name-part></tp:taxon-name><comment> sp. n. 3, <xref ref-type="bibr" rid="B12">Jochum et al. 2012</xref>: 402, Fig. 3 B.</comment></tp:nomenclature-citation><tp:nomenclature-citation><tp:taxon-name><tp:taxon-name-part taxon-name-part-type="genus">Zospeum</tp:taxon-name-part></tp:taxon-name><comment> sp. 2, <xref ref-type="bibr" rid="B15">Weigand et al. 2013</xref>: 8, Fig. 2.</comment></tp:nomenclature-citation></tp:nomenclature-citation-list></tp:nomenclature><tp:treatment-sec sec-type="Material"><title>Material.</title><p><italic>Type material.</italic> Holotype (MNCN15.05/60148H)): Spain, Prov. Burgos, Berberana, Monte de Santiago, Cueva de Las Paúles, UTM 30TWN0062054680, <named-content xmlns:xlink="http://www.w3.org/1999/xlink" content-type="dwc:verbatimCoordinates" xlink:type="simple">N43.1282, E-2.73618</named-content>, alt. c. 840 m, moist, muddy walls in karst cave, 09.11.2013, leg. C. Prieto.</p><p>Paratypes: locus typicus: 8 specimens (MNCN15.05/60148P ex UPV/EHU-FC:1608) and 2 shells (NMBE 529904/2), 2 shells (SMF 341635) and 2 shells (RMNH.5003943), data as the holotype. 1 shell (UPV/EHU-FC:64), 12.02.1984, leg. P. Zaldívar. 2 shells (MNCN 15.05/60149, ex UPV/EHU-FC:70) and 3 shells (UPV/EHU-FC:72), 11.11.1984, leg. C. Prieto, B. Gómez &amp; P. Zaldívar, 9 specimens (UPV/EHU-FC:559), 21.06.2011, leg. C. Prieto, A. Jochum, A. Weigand, R. Slapnik &amp; J. Valentinčič. 7 specimens + 5 shells (UPV/EHU-FC:560), ibid., 3 specimens molecularly processed (<xref ref-type="bibr" rid="B15">Weigand et al. 2013</xref>), 7 shells (4 broken) (AJC/1877), ibid., 5 shells (broken) (MCBI CSR SASA 40598), 11.11.1984, leg. C. Prieto &amp; B. Gómez, 3 shells (RMNH.234152).</p></tp:treatment-sec><tp:treatment-sec sec-type="Diagnosis"><title>Diagnosis.</title><p>Shell turbinate-conical with approximately 5 ½ regularly coiled, convex, rounded whorls, transparent, comparatively large; columellar and palatal-basal lip narrowly reflected; umbilicus closed, umbilical depression deep.</p></tp:treatment-sec><tp:treatment-sec sec-type="Description"><title>Description.</title><p>Measurements are provided in Table <xref ref-type="table" rid="T2">2</xref>.</p><table-wrap id="T2" position="float" orientation="portrait"><label>Table 2.</label><caption><p>Holotype dimensions and summary of shell measurements (mean, maximum (max), minimum (min), and standard deviation (sd)) of type material of <italic><tp:taxon-name><tp:taxon-name-part taxon-name-part-type="genus">Zospeum</tp:taxon-name-part> <tp:taxon-name-part taxon-name-part-type="species">zaldivarae</tp:taxon-name-part></tp:taxon-name></italic> sp. n.: SH – shell height, SW – shell width, HLW – height of last whorl, PH – peristome height, PD – peristome diameter, SA – spire angle, W – number of whorls, CT– coiling tightness. SA in degrees, other measurements in mm.</p></caption><table rules="all"><tbody><tr><th rowspan="1" colspan="1"/><th rowspan="1" colspan="1">SH</th><th rowspan="1" colspan="1">SW</th><th rowspan="1" colspan="1">HLW</th><th rowspan="1" colspan="1">PH</th><th rowspan="1" colspan="1">PW</th><th rowspan="1" colspan="1">SA</th><th rowspan="1" colspan="1">W</th><th rowspan="1" colspan="1">SH/SW</th><th rowspan="1" colspan="1">HLW/SH</th><th rowspan="1" colspan="1">PH/SH</th><th rowspan="1" colspan="1">CT</th><th rowspan="1" colspan="1">PH/PW</th></tr><tr><td rowspan="1" colspan="1"><bold>holotype</bold></td><td rowspan="1" colspan="1">1.52</td><td rowspan="1" colspan="1">1.25</td><td rowspan="1" colspan="1">0.96</td><td rowspan="1" colspan="1">0.78</td><td rowspan="1" colspan="1">0.73</td><td rowspan="1" colspan="1">70</td><td rowspan="1" colspan="1">5.4</td><td rowspan="1" colspan="1">1.22</td><td rowspan="1" colspan="1">0.63</td><td rowspan="1" colspan="1">0.51</td><td rowspan="1" colspan="1">12.9</td><td rowspan="1" colspan="1">1.07</td></tr><tr><td rowspan="1" colspan="1"><bold>mean</bold></td><td rowspan="1" colspan="1">1.50</td><td rowspan="1" colspan="1">1.16</td><td rowspan="1" colspan="1">0.94</td><td rowspan="1" colspan="1">0.73</td><td rowspan="1" colspan="1">0.69</td><td rowspan="1" colspan="1">66.60</td><td rowspan="1" colspan="1">5.53</td><td rowspan="1" colspan="1">1.29</td><td rowspan="1" colspan="1">0.63</td><td rowspan="1" colspan="1">0.49</td><td rowspan="1" colspan="1">13.90</td><td rowspan="1" colspan="1">1.06</td></tr><tr><td rowspan="1" colspan="1"><bold>max</bold></td><td rowspan="1" colspan="1">1.66</td><td rowspan="1" colspan="1">1.25</td><td rowspan="1" colspan="1">1.02</td><td rowspan="1" colspan="1">0.80</td><td rowspan="1" colspan="1">0.78</td><td rowspan="1" colspan="1">75.00</td><td rowspan="1" colspan="1">6.20</td><td rowspan="1" colspan="1">1.42</td><td rowspan="1" colspan="1">0.67</td><td rowspan="1" colspan="1">0.52</td><td rowspan="1" colspan="1">16.70</td><td rowspan="1" colspan="1">1.17</td></tr><tr><td rowspan="1" colspan="1"><bold>min</bold></td><td rowspan="1" colspan="1">1.39</td><td rowspan="1" colspan="1">1.06</td><td rowspan="1" colspan="1">0.83</td><td rowspan="1" colspan="1">0.68</td><td rowspan="1" colspan="1">0.60</td><td rowspan="1" colspan="1">60.00</td><td rowspan="1" colspan="1">5.15</td><td rowspan="1" colspan="1">1.21</td><td rowspan="1" colspan="1">0.58</td><td rowspan="1" colspan="1">0.46</td><td rowspan="1" colspan="1">11.81</td><td rowspan="1" colspan="1">1.00</td></tr><tr><td rowspan="1" colspan="1"><bold>sd</bold></td><td rowspan="1" colspan="1">0.070</td><td rowspan="1" colspan="1">0.063</td><td rowspan="1" colspan="1">0.056</td><td rowspan="1" colspan="1">0.041</td><td rowspan="1" colspan="1">0.051</td><td rowspan="1" colspan="1">3.888</td><td rowspan="1" colspan="1">0.268</td><td rowspan="1" colspan="1">0.072</td><td rowspan="1" colspan="1">0.025</td><td rowspan="1" colspan="1">0.020</td><td rowspan="1" colspan="1">1.397</td><td rowspan="1" colspan="1">0.048</td></tr></tbody></table></table-wrap><p>Shell minute, turbinate-conical, with approximately 5 ½ regularly coiled, convex, rounded whorls; shell transparent when fresh, chalky white with age, comparatively large, rather variable in shape; teleoconch sculpture of irregular axial striae or blunt growth lines, often crossed by an equally superficial spiral element, some distinct axial ribbing may be present for a short distance immediately behind palatal-basal lip; last whorl large and tumid, encompassing <italic>ca.</italic> 2/3 of shell height; aperture lunate; peristome somewhat higher than wide, closely adhering to spire, taking up about half of the shell height, angular, with a thin, straight parietal callus; apertural dentition usually consisting of a small, short lamella on the parietal wall and a tooth on the parietal-columellar corner of the peristome (barely conspicuous in frontal view (Fig. <xref ref-type="fig" rid="F6">6A</xref>), best discernable in a slightly oblique, apertural view (Fig. <xref ref-type="fig" rid="F6">6D</xref>)); apertural barriers can however, be entirely absent (Fig. <xref ref-type="fig" rid="F7">7D</xref>); columella with a single, low, lamella-like dilatation (Fig. <xref ref-type="fig" rid="F7">7G</xref>), only visible in body whorl at some distance from the aperture.</p><fig id="F6" position="float" orientation="portrait"><label>Figure 6.</label><caption><p><italic><tp:taxon-name><tp:taxon-name-part taxon-name-part-type="genus">Zospeum</tp:taxon-name-part> <tp:taxon-name-part taxon-name-part-type="species">zaldivarae</tp:taxon-name-part></tp:taxon-name></italic> sp. n., <bold>A, E–F</bold> different views of holotype shell (MNCN 15.05/60148H) <bold>D</bold> aperture in slightly oblique view showing apertural barriers.</p></caption><graphic xmlns:xlink="http://www.w3.org/1999/xlink" xlink:href="zookeys-483-081-g006.jpg" position="float" orientation="portrait" xlink:type="simple" id="oo_38685.jpg"/></fig><fig id="F7" position="float" orientation="portrait"><label>Figure 7.</label><caption><p><italic><tp:taxon-name><tp:taxon-name-part taxon-name-part-type="genus">Zospeum</tp:taxon-name-part> <tp:taxon-name-part taxon-name-part-type="species">zaldivarae</tp:taxon-name-part></tp:taxon-name></italic> sp. n., <bold>A–F</bold> different views of edentate paratype shell (RMNH.234152) <bold>D</bold> aperture in oblique view <bold>G</bold> paratype shell (UPV/EHU-FC: 72) with window in body whorl exposing columella.</p></caption><graphic xmlns:xlink="http://www.w3.org/1999/xlink" xlink:href="zookeys-483-081-g007.jpg" position="float" orientation="portrait" xlink:type="simple" id="oo_38686.jpg"/></fig></tp:treatment-sec><tp:treatment-sec sec-type="Differential diagnosis"><title>Differential diagnosis.</title><p>Though comparatively large amongst Iberian species, the <!--PageBreak--><!--PageBreak--><!--PageBreak--><italic><tp:taxon-name><tp:taxon-name-part taxon-name-part-type="genus">Zospeum</tp:taxon-name-part> <tp:taxon-name-part taxon-name-part-type="species">zaldivarae</tp:taxon-name-part></tp:taxon-name></italic> shell is minute (shell height <italic>ca.</italic> 1.5 mm) and turbinate-conical in form. It is however, larger, wider (<italic>ca.</italic> 1.2 mm) and less elongate than other known Iberian <italic><tp:taxon-name><tp:taxon-name-part taxon-name-part-type="genus">Zospeum</tp:taxon-name-part></tp:taxon-name></italic> species except <italic><tp:taxon-name><tp:taxon-name-part taxon-name-part-type="genus">Zospeum</tp:taxon-name-part> <tp:taxon-name-part taxon-name-part-type="species">biscaiense</tp:taxon-name-part></tp:taxon-name></italic>. <italic><tp:taxon-name><tp:taxon-name-part taxon-name-part-type="genus">Zospeum</tp:taxon-name-part> <tp:taxon-name-part taxon-name-part-type="species">biscaiense</tp:taxon-name-part></tp:taxon-name></italic> has a more tightly coiled shell with palatal-basal apertural barriers.</p></tp:treatment-sec><tp:treatment-sec sec-type="Etymology"><title>Etymology.</title><p>The new species is named after Mª Pilar Zaldívar, a biologist and speleologist from the <italic><tp:taxon-name><tp:taxon-name-part taxon-name-part-type="genus">Niphargus</tp:taxon-name-part></tp:taxon-name></italic> Speleological Team, who discovered the species in the 1980’s.</p><!--PageBreak--></tp:treatment-sec><tp:treatment-sec sec-type="Distribution"><title>Distribution.</title><p>Only known from the type locality.</p></tp:treatment-sec><tp:treatment-sec sec-type="Ecology"><title>Ecology.</title><p><italic><tp:taxon-name><tp:taxon-name-part taxon-name-part-type="genus">Zospeum</tp:taxon-name-part> <tp:taxon-name-part taxon-name-part-type="species">zaldivarae</tp:taxon-name-part></tp:taxon-name></italic> was found sparingly in a muddy sediment matrix of somewhat coarse, vermiform texture interspersed by clumped aggregations of yellow- and white-coloured fungi (Fig. <xref ref-type="fig" rid="F8">8C</xref>) (<xref ref-type="bibr" rid="B12">Jochum et al. 2012</xref> fig. A–B). No bats or bat guano were seen in the vicinity of the collection site. The species was found syntopically with <italic><tp:taxon-name><tp:taxon-name-part taxon-name-part-type="genus">Zospeum</tp:taxon-name-part> <tp:taxon-name-part taxon-name-part-type="species">suarezi</tp:taxon-name-part></tp:taxon-name></italic>.</p><fig id="F8" position="float" orientation="portrait"><label>Figure 8.</label><caption><p>Habitat of <italic><tp:taxon-name><tp:taxon-name-part taxon-name-part-type="genus">Zospeum</tp:taxon-name-part></tp:taxon-name></italic> species. <bold>A–B</bold> Moist muddy layer with <italic><tp:taxon-name><tp:taxon-name-part taxon-name-part-type="genus">Zospeum</tp:taxon-name-part> <tp:taxon-name-part taxon-name-part-type="species">vasconicum</tp:taxon-name-part></tp:taxon-name></italic> sp. n. in Cueva Arrikrutz; Prov. Gipuzkoa, Natural Park of Aizkorri-Araotz, Oñate <bold>C</bold> Muddy sediment matrix of <italic><tp:taxon-name><tp:taxon-name-part taxon-name-part-type="genus">Zospeum</tp:taxon-name-part> <tp:taxon-name-part taxon-name-part-type="species">zaldivarae</tp:taxon-name-part></tp:taxon-name></italic> sp. n. habitat in Cueva de Las Paúles (locus typicus) with congener (<italic><tp:taxon-name><tp:taxon-name-part taxon-name-part-type="genus">Zospeum</tp:taxon-name-part> <tp:taxon-name-part taxon-name-part-type="species">suarezi</tp:taxon-name-part></tp:taxon-name></italic>) in view.</p></caption><graphic xmlns:xlink="http://www.w3.org/1999/xlink" xlink:href="zookeys-483-081-g008.jpg" position="float" orientation="portrait" xlink:type="simple" id="oo_38687.jpg"/></fig></tp:treatment-sec><tp:treatment-sec sec-type="Conservation"><title>Conservation.</title><p><italic><tp:taxon-name><tp:taxon-name-part taxon-name-part-type="genus">Zospeum</tp:taxon-name-part> <tp:taxon-name-part taxon-name-part-type="species">zaldivarae</tp:taxon-name-part></tp:taxon-name></italic> is only known from the Cueva de Las Paúles. Consequently, and in conjunction with the Guidelines for the IUCN Red List (<xref ref-type="bibr" rid="B10">IUCN Standards and Petitions Subcommittee 2014</xref>) it is a vulnerable, narrow range endemic (Vu D2) and as such, warrants immediate conservation priority. Although this cave belongs to the Natural Monument of Monte Santiago, it is nonetheless relatively easily accessible to the public.</p></tp:treatment-sec><tp:treatment-sec sec-type="Remarks"><title>Remarks.</title><p><italic><tp:taxon-name><tp:taxon-name-part taxon-name-part-type="genus">Zospeum</tp:taxon-name-part> <tp:taxon-name-part taxon-name-part-type="species">zaldivarae</tp:taxon-name-part></tp:taxon-name></italic> appears to be polymorphic in the presence/absence of apertural barriers. These barriers were not noticed in the material sequenced by <xref ref-type="bibr" rid="B15">Weigand et al. (2013)</xref>, but their presence cannot be excluded. However, we have little doubt that the dentate and edentate specimens co-occurring at the type locality are conspecific.</p><p><italic><tp:taxon-name><tp:taxon-name-part taxon-name-part-type="genus">Zospeum</tp:taxon-name-part> <tp:taxon-name-part taxon-name-part-type="species">zaldivarae</tp:taxon-name-part></tp:taxon-name></italic> is conchologically quite different from most other Iberian <italic><tp:taxon-name><tp:taxon-name-part taxon-name-part-type="genus">Zospeum</tp:taxon-name-part></tp:taxon-name></italic> species hitherto described. In shape, it best resembles <italic><tp:taxon-name><tp:taxon-name-part taxon-name-part-type="genus">Zospeum</tp:taxon-name-part> <tp:taxon-name-part taxon-name-part-type="species">biscaiense</tp:taxon-name-part></tp:taxon-name></italic>. These two species share a wide shell with a reniform aperture and an angular, not roundish, peristome with a straight palatal-columellar callus. Also, phylogenetically, this species is distinct (<xref ref-type="bibr" rid="B15">Weigand et al. 2013</xref>) and possibly more closely related to <italic><tp:taxon-name><tp:taxon-name-part taxon-name-part-type="genus">Zospeum</tp:taxon-name-part> <tp:taxon-name-part taxon-name-part-type="species">biscaiense</tp:taxon-name-part></tp:taxon-name></italic>.</p></tp:treatment-sec><ref-list><ref id="B14"><mixed-citation xmlns:xlink="http://www.w3.org/1999/xlink" xlink:type="simple"><person-group><name name-style="western"><surname>Prieto</surname><given-names>CE</given-names></name><name name-style="western"><surname>Gómez</surname><given-names>BJ</given-names></name></person-group> (<year>1985</year>) <article-title>Primeros datos de <italic><tp:taxon-name><tp:taxon-name-part taxon-name-part-type="genus">Zospeum</tp:taxon-name-part></tp:taxon-name></italic> (<tp:taxon-name><tp:taxon-name-part taxon-name-part-type="phylum">Mollusca</tp:taxon-name-part></tp:taxon-name>, <tp:taxon-name><tp:taxon-name-part taxon-name-part-type="class">Gastropoda</tp:taxon-name-part></tp:taxon-name>, <tp:taxon-name><tp:taxon-name-part taxon-name-part-type="family">Ellobiidae</tp:taxon-name-part></tp:taxon-name>) para la provincial de Burgos.</article-title><source>Actas de II Simposium Regional de Espeleología de la Federación Castellana Norte de Espeleología</source>, <conf-loc>Burgos</conf-loc>, <conf-date>12–14 de octubre de 1984</conf-date>, <fpage>143</fpage>–<lpage>147</lpage>.</mixed-citation></ref><ref id="B1"><mixed-citation xmlns:xlink="http://www.w3.org/1999/xlink" xlink:type="simple"><person-group><name name-style="western"><surname>Altonaga</surname><given-names>K</given-names></name><name name-style="western"><surname>Gómez</surname><given-names>BJ</given-names></name><name name-style="western"><surname>Martin</surname><given-names>R</given-names></name><name name-style="western"><surname>Prieto</surname><given-names>CE</given-names></name><name name-style="western"><surname>Puente</surname><given-names>AI</given-names></name><name name-style="western"><surname>Rallo</surname><given-names>A</given-names></name></person-group> (<year>1994</year>) <source>Estudio faunistico y biogeográfico de los Moluscos terrestres del norte de la Peninsula Ibérica.</source><publisher-name>Eusko Legebiltzarra – Parlamento Vasco (Premio Xabier María de Munibe)</publisher-name>, <publisher-loc>Vitoria</publisher-loc>, <size units="page">505 pp</size>.</mixed-citation></ref><ref id="B12"><mixed-citation xmlns:xlink="http://www.w3.org/1999/xlink" xlink:type="simple"><person-group><name name-style="western"><surname>Jochum</surname><given-names>A</given-names></name><name name-style="western"><surname>Weigand</surname><given-names>AM</given-names></name><name name-style="western"><surname>Slapnik</surname><given-names>R</given-names></name><name name-style="western"><surname>Valentinčič</surname><given-names>J</given-names></name><name name-style="western"><surname>Prieto</surname><given-names>CE</given-names></name></person-group> (<year>2012</year>) <article-title>The microscopic ellobioid, <italic><tp:taxon-name><tp:taxon-name-part taxon-name-part-type="genus">Zospeum</tp:taxon-name-part></tp:taxon-name></italic> Bourguignat, 1856 (<tp:taxon-name><tp:taxon-name-part taxon-name-part-type="order">Pulmonata</tp:taxon-name-part></tp:taxon-name>, <tp:taxon-name><tp:taxon-name-part taxon-name-part-type="superfamily">Ellobioidea</tp:taxon-name-part></tp:taxon-name>, <tp:taxon-name><tp:taxon-name-part taxon-name-part-type="family">Carychiidae</tp:taxon-name-part></tp:taxon-name>) makes a big debut in Basque Country and the province of Burgos (Spain).</article-title><source>MalaCo</source><volume>8</volume>: <fpage>400</fpage>−<lpage>403</lpage>. <ext-link ext-link-type="uri" xlink:href="http://www.bik-f.de/files/publications/jochum_malaco_2012.pdf" xlink:type="simple">http://www.bik-f.de/files/publications/jochum_malaco_2012.pdf</ext-link></mixed-citation></ref><ref id="B15"><mixed-citation xmlns:xlink="http://www.w3.org/1999/xlink" xlink:type="simple"><person-group><name name-style="western"><surname>Weigand</surname><given-names>AM</given-names></name><name name-style="western"><surname>Jochum</surname><given-names>A</given-names></name><name name-style="western"><surname>Slapnik</surname><given-names>R</given-names></name><name name-style="western"><surname>Schnitzler</surname><given-names>J</given-names></name><name name-style="western"><surname>Zarza</surname><given-names>E</given-names></name><name name-style="western"><surname>Klussmann-Kolb</surname><given-names>A</given-names></name></person-group> (<year>2013</year>) <article-title>Evolution of microgastropods (<tp:taxon-name><tp:taxon-name-part taxon-name-part-type="superfamily">Ellobioidea</tp:taxon-name-part></tp:taxon-name>, <tp:taxon-name><tp:taxon-name-part taxon-name-part-type="family">Carychiidae</tp:taxon-name-part></tp:taxon-name>): Integrating taxonomic, phylogenetic and evolutionary hypotheses.</article-title><source>BMC Evolutionary Biology</source><volume>13</volume>(<issue>1</issue>): <fpage>1</fpage>–<lpage>18</lpage>. doi: <ext-link ext-link-type="doi" xlink:href="10.1186/1471-2148-13-18" xlink:type="simple">10.1186/1471-2148-13-18</ext-link></mixed-citation></ref><ref id="B10"><mixed-citation xmlns:xlink="http://www.w3.org/1999/xlink" xlink:type="simple"><institution xlink:type="simple">IUCN</institution> (<year>2014</year>) <article-title>Guidelines for Using the IUCN Red List Categories and Criteria. Version 11.</article-title><source>Prepared by the Standards and Petitions Subcommittee</source><volume>11</volume>: <fpage>16</fpage>–<lpage>59</lpage>. <ext-link ext-link-type="uri" xlink:href="http://www.iucnredlist.org/documents/RedListGuidelines.pdf" xlink:type="simple">http://www.iucnredlist.org/documents/RedListGuidelines.pdf</ext-link></mixed-citation></ref></ref-list></tp:taxon-treatment>
